# Supplementary material for: Palladium-Catalyzed Acetoxylation of γ-Dehydro-aryl-himachalene: The Synthesis of a Novel Allylic Acetoxylated Sesquiterpene and a π-Allyl Palladium(II) Complex
Source: Molecules. 2024 Oct 25;29(21):5040. doi: 10.3390/molecules29215040 (PMC11547928; doi:10.3390/molecules29215040)
Supplement: Supplementary file 1 [file molecules-29-05040-s001.zip]

Archive with 1 entries (1 files):
- molecules-3245287-supplementary.pdf
